# Supplementary material for: The Prediction of LptA and LptC Protein–Protein Interactions and Virtual Screening for Potential Inhibitors
Source: Molecules. 2024 Apr 17;29(8):1827. doi: 10.3390/molecules29081827 (PMC11052386; doi:10.3390/molecules29081827)
Supplement: Supplementary file 1 [file molecules-29-01827-s001.zip]

Archive with 1 entries (1 files):
- molecules-2948173-supplementary.csv
