# Supplementary material for: The Prediction of LptA and LptC Protein–Protein Interactions and Virtual Screening for Potential Inhibitors
Source: Molecules. 2024 Apr 17;29(8):1827. doi: 10.3390/molecules29081827 (PMC11052386; doi:10.3390/molecules29081827)
Supplement: Supplementary file 1 [file molecules-29-01827-s001.zip › molecules-2948173-supplementary.csv]

library	ligand_ID	PubChem CID	smiles	LptA_scores	LptC_scores
PPI inhibitor library	115313	40141672	C1COC2=C(O1)C=CC(=C2)N3CC(CC3=O)C(=O)NC4=CC=CC(=C4)C#CC5=CC=CC=N5	-8.774	-9.85
PPI inhibitor library	18593	16361794	COC1=CC=C(C=C1)C(CNC(=O)CN2C(=O)C(=C3CCCN3C2=O)C#N)C4=CNC5=CC=CC=C54	-8.695	-9.84
PPI inhibitor library	110447	25343140	C1OC2=C(O1)C=C(C=C2)CCC(=O)NC3=CC=CC(=C3)C#CC4=CC=CC=N4	-8.276	-10.298
PPI inhibitor library	15830	17423399	C1=CC=C(C=C1)C#CC2=CC=C(C=C2)C(=O)NCC3=NN=C4N3C=CC=C4	-8.742	-9.715
PPI inhibitor library	136000	95618261	C1CN(CCC12CC2C3=NN=C(O3)C4=CC(=CC=C4)F)CC5=C(C=C(C=C5)C#N)F	-8.454	-9.978
PPI inhibitor library	114133	45869209	CCCN1C2=C(C=C(C=N2)C(=O)NC3=CC=CC(=C3)C#CC4=CC=CC=N4)C(=O)NC1=O	-8.256	-10.105
PPI inhibitor library	117880	16342394	CC1=C(C(=O)N(N=C1C)CC(=O)NCC(C2=CC=C(C=C2)OC)C3=CNC4=CC=CC=C43)C#N	-8.522	-9.379
PPI inhibitor library	110555	25337042	C1=CC=C2C(=C1)C=C(O2)C(=O)NC3=CC=CC(=C3)C#CC4=CC=CC=N4	-8.285	-9.601
PPI inhibitor library	111064	38265223	C1=CC=C2C(=C1)N(C(=O)O2)CCC(=O)NC3=CC=CC(=C3)C#CC4=CC=CC=N4	-8.081	-9.812
diversity library	18311	154836486	CC1=C(C=C(C=C1)C23CC4CC(C2)CC(C4)(C3)C(=O)NC5CCC6(CC5)C(=O)NC(=O)N6)C	-8.338	-9.485
diversity library	1926	154837906	CC1(C(=O)NC(=O)N1)C2=CC=C(C=C2)C3=NOC(=N3)C4CC4C5=CC(=C(C(=C5)F)F)F	-8.237	-9.329
diversity library	10358	154839806	CN1C2=C(NC1=O)N=CC(=C2)C3=CC(=CC=C3)C(=O)N4CCC(CC4)C5=NC(=NO5)C6=CC=CC=C6	-8.228	-9.289
diversity library	31721	154836489	CC1=CC=C(C=C1)C23CC4CC(C2)CC(C4)(C3)C(=O)NC5CCC6(CC5)C(=O)NC(=O)N6	-8.066	-9.246
diversity library	12309	145892201	CN1C2=C(C=CC(=C2)C3=NOC(=N3)C4=CC(=CC=C4)NC(=O)C5CC6=CC=CC=C6O5)C=N1	-8.022	-9.224
PPI inhibitor library	134432	25731315	CC(C)C(C1=CC2=C(C=C1)OCCCO2)NC(=O)CN3C(=O)C(=C4CCCN4C3=O)C#N	-8.03	-9.211
PPI inhibitor library	131713	25532954	C1CCC2=NN=C(N2CC1)C3=CC(=CC=C3)NC(=O)C4CC5=CC=CC=C5CN4C(=O)C6=CC=CC=C6	-8.053	-9.133
PPI inhibitor library	19189	98337997	CC1CC(CC2(C1)C(=O)N(C(=O)N2)CC(=O)N3CCN(CC3)C(C4=CC=C(C=C4)F)C5=CC=C(C=C5)F)(C)C	-8.277	-8.743
PPI inhibitor library	136338	25713937	CC(=O)N1CC(OC2=CC=CC=C21)C(=O)NC3=CC=CC(=C3)C4=NN=C5N4CCCCC5	-8.117	-8.844
PPI inhibitor library	17513	17481682	C1=CC=C(C=C1)C#CC2=CC=C(C=C2)C(=O)NCCC3=NN=C4N3C=CC=C4	-8.015	-8.934
